# Supplementary material for: Additive positive effect of warming and elevated nitrogen deposition on Sphagnum biomass production at mid-latitudes
Source: Sci Rep. 2024 Jul 22;14:16793. doi: 10.1038/s41598-024-67614-5 (PMC11263368; doi:10.1038/s41598-024-67614-5)
Supplement: Supplementary file 2 — Supplementary Table S1. [file 41598_2024_67614_MOESM2_ESM.xlsx]

## Sheet: Table S1
Supplementary Table S1. Changes in biomass incerase, Fv/Fm, and δ13C by warming and N treatment
Sample	Warming	N	Biomass	Fv/Fm	δ13C
CN−_01	C	N−	114.8	0.63	-26.045
CN−_02	C	N−	116.1	0.6	-25.746
CN−_03	C	N−	126.5	0.57	-25.23
CN−_04	C	N−	118.9	0.64	-26.029
CN−_05	C	N−	119.5	0.59	-25.652
CN−_06	C	N−	121.6	0.64	-24.814
CN−_07	C	N−	119.3	0.57	-26.045
CN−_08	C	N−	119.1	0.65	-25.746
CN−_09	C	N−	122.7	0.62	-25.23
CN−_10	C	N−	115.1	0.61	-26.029
CN−_11	C	N−	120	0.6	-25.652
CN−_12	C	N−	116.3	0.58	-24.814
CN0_01	C	N0	115	0.66	-24.566
CN0_02	C	N0	122.9	0.63	-25.144
CN0_03	C	N0	114.1	0.7	-25.616
CN0_04	C	N0	122.3	0.67	-25.092
CN0_05	C	N0	127.8	0.62	-26.122
CN0_06	C	N0	114.9	0.66	-26.123
CN0_07	C	N0	118.7	0.66	-24.566
CN0_08	C	N0	113	0.65	-25.144
CN0_09	C	N0	116.7	0.67	-25.616
CN0_10	C	N0	121.7	0.63	-25.092
CN0_11	C	N0	127	0.63	-26.122
CN0_12	C	N0	120	0.61	-26.123
CN+_01	C	N+	122	0.65	-24.207
CN+_02	C	N+	126.1	0.66	-25.144
CN+_03	C	N+	124.8	0.66	-25.405
CN+_04	C	N+	117.8	0.68	-24.807
CN+_05	C	N+	118.7	0.65	-25.114
CN+_06	C	N+	120.1	0.68	-26.35
CN+_07	C	N+	121	0.66	-24.207
CN+_08	C	N+	117.7	0.64	-25.144
CN+_09	C	N+	118.1	0.65	-25.405
CN+_10	C	N+	129.7	0.67	-24.807
CN+_11	C	N+	119.8	0.65	-25.114
CN+_12	C	N+	120.2	0.68	-26.35
WN−_01	W	N−	127.9	0.78	-26.705
WN−_02	W	N−	122.9	0.78	-28.016
WN−_03	W	N−	125.8	0.76	-27.739
WN−_04	W	N−	110.9	0.76	-26.659
WN−_05	W	N−	122.5	0.77	-27.449
WN−_06	W	N−	120.3	0.77	-27.369
WN−_07	W	N−	116.2	0.76	-26.705
WN−_08	W	N−	119.9	0.76	-28.016
WN−_09	W	N−	133	0.77	-27.739
WN−_10	W	N−	125.2	0.76	-26.659
WN−_11	W	N−	114.3	0.75	-27.449
WN−_12	W	N−	111.9	0.73	-27.369
WN0_01	W	N0	118.8	0.79	-26.733
WN0_02	W	N0	122.7	0.8	-28.008
WN0_03	W	N0	119.2	0.74	-26.521
WN0_04	W	N0	135.2	0.79	-28.309
WN0_05	W	N0	133.7	0.78	-27.344
WN0_06	W	N0	114.4	0.73	-26.65
WN0_07	W	N0	128.9	0.76	-26.733
WN0_08	W	N0	124.2	0.78	-28.008
WN0_09	W	N0	128.3	0.77	-26.521
WN0_10	W	N0	133	0.77	-28.309
WN0_11	W	N0	119.4	0.73	-27.344
WN0_12	W	N0	126.2	0.75	-26.65
WN+_01	W	N+	122.7	0.78	-26.917
WN+_02	W	N+	133.3	0.78	-27.584
WN+_03	W	N+	130.5	0.75	-26.781
WN+_04	W	N+	127.4	0.76	-27.981
WN+_05	W	N+	123.8	0.76	-26.937
WN+_06	W	N+	125.7	0.79	-26.924
WN+_07	W	N+	120.3	0.76	-26.917
WN+_08	W	N+	127.3	0.76	-27.584
WN+_09	W	N+	134.9	0.75	-26.781
WN+_10	W	N+	131.5	0.76	-27.981
WN+_11	W	N+	126.1	0.74	-26.937
WN+_12	W	N+	121.6	0.76	-26.924

## Sheet: Legend
Colum legend	Explanation
Sample	Sample names
Warming	C, non-warmed; W, warmed
N	N−, low N; N0, background N; N+, high N
Biomass	Biomass increase (%)
Fv/Fm	Maximum quantum yield of photosystem II
δ13C	Stable carbon isotope ratio (‰)
